# Supplementary material for: Mrp1 is involved in lipid presentation and iNKT cell activation by Streptococcus pneumoniae
Source: Nat Commun. 2018 Oct 15;9:4279. doi: 10.1038/s41467-018-06646-8 (PMC6189046; doi:10.1038/s41467-018-06646-8)
Supplement: Supplementary file 4 — Supplementary Data 1 [file 41467_2018_6646_MOESM4_ESM.xlsx]

## Sheet: Sheet1
Genes identified in primary screen : Table represents the normalized IL-2 values (% control) and viability (% control)
Gene symbol	IL-2 (Average)	Viability (Average)
	normalized	normalized
41164	26.7295	83.0877
100040208	29.1683	91.5493
0610009K11RIK	10.9732	65.5854
0610010F05RIK	22.7941	81.7299
1110001N06RIK	27.3169	59.5316
1110002N22RIK	19.6369	54.1312
1110008P14RIK	25.2515	66.8565
1110013L07RIK	29.1906	73.2497
1110020G09RIK	21.1872	90.6281
1110031B06RIK	8.98613	74.2622
1190003K14RIK	19.8329	52.722
1190005P17RIK	28.9077	73.5285
1200010C09RIK	24.667	79.4431
1300002A08RIK	19.0302	53.5392
1300018J18RIK	27.3032	75.2413
1500002M01RIK	29.2352	55.3319
1600012K10RIK	27.9766	56.8862
1600029D21RIK	30.4337	65.4557
1700012A03RIK	11.1555	53.6972
1700021K19RIK	28.4944	90.9438
1700029G01RIK	24.886	89.8318
1700049G17Rik	27.0237	82.1415
1700093K21RIK	19.021	52.3447
1700113I22RIK	23.2507	84.727
1810008A18RIK	25.7778	63.7772
1810015H18RIK	21.8592	77.527
1810031K02RIK	17.4684	58.5111
1810034M08RIK	24.8547	81.1593
1810047C23RIK	21.3464	61.1079
1810049H13RIK	15.4314	55.3012
1810055G02RIK	27.7189	64.7256
1810065E05RIK	24.9918	62.5636
2010309E21RIK	20.8821	57.327
2200001I15RIK	28.0696	60.4915
2200002D01Rik	29.8168	81.6002
2210417D09RIK	24.692	56.3464
2300002M23RIK	22.8743	99.6903
2310016M24RIK	24.3011	69.3498
2310021P13RIK	28.2417	89.6033
2310028H24Rik	22.7353	86.7883
2310031A18RIK	28.8571	87.3968
2310035C23RIK	24.3853	73.9592
2310056K19RIK	20.6283	81.2214
2410014A08RIK	21.0095	81.0843
2510027N19RIK	30.4558	60.4574
2610014I16Rik	28.4791	78.348
2610029G23RIK	25.3915	54.4858
2610034M16Rik	28.6076	81.615
2610103M17RIK	29.9236	61.6264
2700038C09RIK	27.2554	58.9912
2810006K23RIK	28.0573	75.2706
2810406K24RIK	11.9195	54.8593
2900092E17RIK	24.2505	57.5061
3110006P09RIK	23.7488	89.1346
3300001G02RIK	22.6844	52.6999
3300001P08RIK	28.4152	79.1103
3830408D24Rik	15.6642	55.5788
4833439L19RIK	23.3382	50.4083
4921511F01RIK	24.211	89.5251
4921517D22RIK	21.9724	59.4305
4930420K17Rik	24.8325	50.362
4930453N24RIK	26.8478	50.1499
4930504E06RIK	29.1003	72.2505
4930578I06RIK	12.255	64.3658
4931440N07RIK	27.7668	69.5143
4932414N04RIK	13.5684	66.854
4932415G16RIK	19.6867	94.3844
4932417H02RIK	28.0524	74.8152
4932431F02RIK	30.0266	70.9879
4933403G14RIK	28.1477	95.765
4933409G03Rik	16.4375	53.1919
4933424B01RIK	25.4055	73.2785
5430419M09RIK	26.0197	70.6322
5730593F17RIK	27.4631	61.9705
5830404H04RIK	24.9878	79.6571
6330414G21RIK	17.0968	81.1194
6330581L23RIK	29.4941	81.5147
6430514L14RIK	24.5599	78.1017
6720460F02RIK	16.6401	72.6507
9130014G24Rik	24.3313	62.0645
9130023H24Rik	21.2921	89.2632
9130401M01RIK	24.4701	50.7558
9130404D14RIK	21.5533	52.4246
9430086K21RIK	30.2653	53.3249
9530091C08RIK	23.0242	72.2908
9530096D07Rik	29.0205	89.8863
9630058J23RIK	28.5336	55.0434
A030009B12RIK	28.1353	90.0662
A1cf	23.3322	59.8272
A430033K04Rik	29.9454	80.454
A530088H08RIK	29.509	57.5815
AA408556	30.2731	63.4557
AA409316	28.8259	72.4123
ABCC1	23.2831	83.3491
Ablim3	18.9375	57.4356
ABTB1	18.895	67.6152
ACAS2L	27.7076	70.7084
ACBD6	21.2157	74.3206
ACCN5	22.9177	59.2006
ACOX1	29.9694	66.8315
ACSL6	18.7884	68.1594
ACTN3	23.701	57.4065
ADAMTS1	20.0648	79.4806
Adap1	29.7742	64.9156
ADCK1	29.5423	73.8206
ADH6A	24.6675	72.9374
Adipoq	20.0643	77.2991
AFG3L2	27.8283	65.412
Agr3	28.0879	94.336
AGRP	27.0409	75.3683
AGT	29.4802	79.3514
AGTPBP1	23.2939	76.3639
AGXT	26.3569	57.7859
Agxt2l2	25.6832	61.3658
Ahdc1	21.7183	60.5256
AI182371	21.2476	51.3119
Akap1	26.8725	60.9841
Akap2	29.0987	55.2453
Aktip	22.0245	79.8026
Alg14	29.3101	74.6383
ANAPC5	27.0642	50.5644
Ang6	22.1254	80.624
Ankrd56	29.9205	54.9478
Ano10	27.7676	74.5604
ANXA8	28.1552	74.317
APBA1	28.0597	75.7818
Aph1a	16.2543	69.9524
Appl2	30.4816	82.2227
ARFGAP3	14.1092	64.4394
ARHGAP12	25.8002	55.3662
ARHGAP22	20.1995	92.0107
ARIH1	24.77	73.4579
ARL2BP	20.416	86.2461
Armc7	13.852	52.8432
ARRDC3	26.4846	82.6936
ATP1A2	27.7452	78.6606
Atp2c2	27.5537	52.576
ATP6V0D2	25.2219	53.9373
Atxn2	26.2267	67.9482
Atxn7	20.0726	51.6879
AU015228	29.0327	92.6034
AU022252	24.8496	82.2343
Auts2	22.4864	82.5343
AVEN	29.4043	56.1145
AW011752	27.9172	71.9102
B230118H07RIK	19.6264	65.6473
B230358A15Rik	24.4917	73.2366
B230399E16RIK	24.305	77.2037
B2M	23.5567	89.473
B3gnt1	28.8939	56.6678
B3gnt8	28.4134	70.8257
B4galnt4	30.0533	50.1234
Bank1	28.7609	76.4934
BBS4	19.0335	85.0616
Bbs5	14.0645	70.4441
Bbs9	13.9525	61.6354
BC003266	28.9785	53.2281
BC010801	18.0739	72.5309
BC011248	23.1826	52.8916
BC017612	28.6339	67.1944
BC022651	25.1001	79.5601
BC023744	24.0903	88.4962
BC027127	14.5786	65.2065
BC048507	30.0707	79.7443
BC048599	21.6864	51.8111
BC050078	25.162	84.4001
BC055004	27.8245	81.272
BC055367	21.6702	55.6051
BC055368	26.9227	68.5809
BC060631	18.3434	86.1302
BC067047	27.1056	67.0865
BC085271	28.733	83.8361
BCL7C	25.556	91.0736
BDKRB1	18.0806	61.3832
Best1	29.6092	82.1979
Best2	28.1247	76.1643
BID	29.3618	50.7146
Bik	19.4792	55.7089
BK	28.7131	64.3523
Bola1	22.953	57.5624
BPIL1	24.4118	53.7231
BRP16	29.7582	72.1275
BTRC	22.6344	68.3633
C130069F04RIK	25.4066	61.2426
C1qc	29.8954	69.8969
C1ql3	27.4385	72.907
C1QTNF1	12.5	63.5101
C1S	23.5508	61.5675
C330006K01Rik	26.0575	56.163
C330007P06RIK	25.4914	83.6077
CALB2	17.0895	77.158
Calcoco1	17.2562	57.3707
CALM1	28.6115	79.5577
CAML	29.5281	56.815
CAPN12	20.1583	96.3966
CAPN8	22.0793	72.1955
Capsl	25.2317	76.0621
CAR5A	30.2694	65.8406
CASKIN2	25.1013	51.9609
CASP9	25.2194	68.7751
CAT	16.1348	58.615
Ccdc126	28.9606	89.9559
Ccdc40	20.3697	70.8581
Ccdc42	24.5966	88.8259
Ccdc50	27.0269	92.7448
Ccdc7	26.2393	88.3507
Ccdc97	19.291	66.9917
Cchcr1	24.7485	74.3112
CCKBR	22.2994	51.0246
CCL22	14.6795	85.0792
Ccnb1ip1	26.3894	89.8934
CCNC	28.998	70.6897
CCNK	26.5252	77.2351
Ccnyl1	25.236	84.5397
Ccpg1	23.8008	79.1009
CCT6B	22.4106	80.2313
Cd163l1	29.427	59.8353
Cd46	22.3441	82.3494
CD5L	28.6363	68.3326
Cd74	26.0434	58.9829
CDC25A	29.5064	86.2818
CDC2A	18.1842	78.9928
CDC45L	20.4999	55.4526
CDCA3	25.8672	73.2947
Cdkn2aip	30.2324	57.7905
CDV3	27.3976	82.979
CECR6	29.8947	72.2194
CENPB	29.9655	62.4322
Cep250	26.1719	54.455
Cerkl	26.2742	67.5905
CETN1	30.2102	55.1152
CETN3	28.9019	64.0618
CHD4	16.7916	59.9338
CHML	29.5818	51.6708
CHORDC1	11.8292	70.0013
CHRNA7	24.0745	52.8427
CHRNG	27.3017	59.1327
CHST4	29.2604	67.477
CIC	29.3493	61.0974
CLDN1	20.3437	75.5948
CLGN	25.0808	85.3322
CLN8	22.0291	68.0766
CLNS1A	30.278	70.9842
CLSTN2	30.4375	75.5161
Cmtm3	15.8574	50.0796
Cnih4	20.5602	72.4132
Cnksr3	29.8872	86.5834
CNOT10	22.0761	51.4091
CNTN1	25.9657	72.4937
COG3	25.9077	78.165
COL17A1	30.0246	62.2198
COLEC11	29.3084	74.9045
COMMD5	23.3789	75.5673
COQ3	26.1105	62.1208
Cpsf6	23.1547	77.0344
Crebl2	27.9885	71.0585
CRYBA4	29.9763	52.7802
CRYBB3	21.2556	74.7355
CRYGE	24.3821	61.9597
CSRP1	30.4055	77.4416
CTBS	21.498	57.5912
CTSW	17.3543	73.3101
CUL2	7.91476	86.8557
CUL5	12.7264	83.181
CUTL2	23.0891	70.6614
Cux1	26.3185	73.2065
CWF19L2	21.4993	59.2949
Cxcr7	29.1827	53.9344
Cyb5r1	20.1474	82.3381
CYBA	28.5292	62.1267
Cyp26c1	28.2621	60.7276
CYP2C50	28.0333	81.3274
CYP3A44	25.9104	51.3588
CYP4B1	26.6913	81.5419
Cyth2	30.2194	68.1559
CYYR1	28.4197	61.396
D0HXS9928E	25.0259	65.4537
D10ERTD438E	26.907	50.6392
D14ERTD436E	29.7759	52.6579
D15WSU75E	29.1456	87.6925
D16H22S680E	26.4802	57.6096
D17WSU94E	23.3698	66.9154
D330027H18RIK	30.3426	74.228
D7Ertd443e	23.7726	71.1784
D7WSU87E	22.9582	56.9246
D8WSU151E	30.2686	67.5894
Dcun1d1	26.9268	81.5678
Dcun1d4	26.5082	76.9449
Ddx19b	30.0852	52.0192
DDX52	25.9831	50.3902
DDX6	25.4089	84.0449
DES	27.0817	64.9901
DGCR2	22.1033	52.9061
DGCR6	23.8526	55.4094
DGKQ	25.2574	77.8139
DHX32	28.1189	60.9274
DIBD1	21.4205	52.2051
DLK1	18.3659	50.3062
Dmbx1	21.6084	79.9973
Dmrtc1a	29.0027	60.9744
Dnahc14	27.6405	88.7347
DNAJA1	20.0346	80.5216
DNAJA3	28.6202	70.0083
DNASE2B	25.4022	56.3118
DNM1L	21.3618	65.3574
DNMT1	24.2149	76.5884
DNMT3L	30.4518	55.3631
DOCK2	23.3404	60.2634
DOLPP1	26.2338	62.4315
DPEP3	19.4105	71.2451
DPP3	30.2561	58.8312
DPP4	18.3974	91.4803
DSG1C	27.8831	56.5986
DSPG3	17.7275	65.5
Dspp	24.7512	89.8922
Dtx3l	8.95171	82.8924
Dub1a	25.0995	85.6965
DVL2	28.799	71.0983
DYX1C1	18.791	91.3273
E030041M21RIK	26.759	56.9514
E130203B14RIK	26.438	60.461
E2f8	27.55	85.283
EAPA2	23.8029	77.3892
ECEL1	29.5661	75.0768
EDN2	28.9089	58.6652
EEF1D	23.2647	67.1
EEF1E1	26.6605	53.4259
EEF1G	26.7364	77.2878
Efcab4a	22.4382	74.4623
Efha1	22.465	51.6455
EG236749	27.5715	78.4436
EG331493	21.5473	77.1757
EG380907	19.657	78.0763
EG381438	29.2774	82.6462
EG433016	16.8055	81.3772
EG544710	25.9009	80.2063
EG545047	20.6634	78.1069
EG619597	22.8287	66.0755
EG624866	14.5045	81.5565
EG639653	18.1406	83.0909
EG665378	28.2969	63.685
EG667977	25.7135	70.1371
Ehbp1	26.299	74.3851
Eid3	20.1348	62.1395
EIF2B3	27.8935	61.403
EIF2S1	12.6246	63.2344
EIF2S2	12.5075	53.4239
EIF2S3X	10.8048	57.5214
EIF4ENIF1	16.5787	51.1277
ELK3	29.9447	56.2913
ELMO1	29.9368	80.1807
EMILIN2	23.4741	60.3603
EMX2	27.6517	83.8698
ENSMUSG00000072907	24.9397	70.0524
Eny2	28.4658	72.5068
ERAF	21.3745	60.8951
Erc1	26.6656	83.8784
ERCC2	27.628	52.5589
Ercc6	27.6116	55.8783
ESRRB	29.9278	63.9432
Evi5l	30.2685	54.4997
Exdl1	20.4607	61.2174
Exoc1	25.5129	64.5362
EXOSC7	18.7445	74.6865
F10	27.4732	75.6261
FADS2	27.752	55.642
Fam122c	26.7366	62.455
Fam159a	26.399	77.7102
Fam163b	17.2557	87.229
Fam169b	20.3023	78.785
Fam175b	27.0357	60.8191
Fam3a	29.593	74.6305
Farsb	25.4542	50.245
Fat1	27.8553	58.9197
Fbxl11	22.1654	89.4825
FBXL4	4.19828	73.0326
Fbxo27	7.93972	78.7722
FBXO38	30.4508	81.3897
FBXO5	12.8362	82.667
Fbxo6	21.2007	80.6952
FBXO9	13.7426	78.0335
Fbxw10	27.4812	86.9239
FBXW2	22.4971	69.5681
FCGR2B	26.8646	59.878
FCNB	23.1491	78.2687
FEV	25.776	56.4153
FGF22	23.874	82.9638
FGF23	20.9852	59.3788
Fibcd1	19.9644	80.2171
FKBP4	26.9894	59.0917
FMN2	22.753	65.081
FMO2	29.6614	57.4846
FN1	21.9326	68.3532
FOXI1	26.995	64.1792
Foxp2	24.7189	60.4955
FOXQ1	28.4592	59.7751
FTHFD	30.311	71.1873
FTL1	27.2647	61.8963
FUT4	26.6566	66.9822
FZD4	20.5369	61.3447
G0S2	22.6916	60.3307
GABRA6	28.9199	68.6598
GAL3ST1	30.0223	88.3782
Gal3st3	16.6154	63.2738
GDF5	25.9712	86.9326
Gdi2	25.0485	67.731
GEMIN6	22.7157	66.8145
Gemin8	22.7495	72.9092
GFER	26.1773	68.2191
GFRA2	23.6471	59.4799
GIF	30.0765	82.4168
GLB1	22.5482	71.5364
GLRA2	26.2616	81.0774
GLRA3	27.6251	65.4359
Glt8d2	21.0134	64.9933
Gm1587	20.4782	77.104
Gm614	23.2077	72.4966
Gm757	25.895	76.2206
Gm813	28.5189	86.3117
Gm829	18.8049	89.194
Gm885	30.4032	83.1616
GMIP	25.7101	59.4806
GNAQ	15.5827	53.2243
GNG7	17.6116	51.6064
GOLGA2	28.9877	93.4679
GOSR2	22.8125	92.6046
Gpatch4	28.1719	56.4974
GPR1	30.4568	74.4495
Gpr123	28.9232	66.2471
Gpr153	23.5323	78.6435
Gpr176	26.9121	64.8583
GPR82	26.0474	58.3994
GPS1	24.991	79.1145
Gpt	14.5651	70.0141
Gpx4	27.2025	58.1755
Gramd3	29.2793	62.9626
GRIK5	18.9239	76.2241
GRPEL1	13.3861	52.4407
GSPT2	28.83	64.6082
GTF2A1	30.0442	51.2856
GTF2A1LF	26.2637	89.3665
GYPC	28.0508	70.5813
GZMC	19.9357	70.9571
H2-BF	21.6036	53.5216
HABP2	29.5513	56.2785
Hace1	26.1464	78.2704
Hba-a2	22.1193	61.6839
HBA-X	30.4511	69.0639
Hbq1	25.0291	67.1551
HCRTR1	29.9516	55.6586
Hddc2	20.277	81.6711
HDLBP	28.3428	73.9947
HELZ	24.0825	69.959
Hexim1	16.4577	58.4443
HIAT1	23.2411	57.1133
Hif1an	30.2848	75.5448
HIST1H1C	19.7882	50.32
HIST1H3G	24.208	67.2309
HIST3H2BB	22.597	62.9
HMGB2L1	17.6296	65.9551
HMGCLL1	29.0474	52.7701
Hnrnpm	30.3921	95.4742
HOMER3	29.9214	79.6895
Hsdl1	28.3966	50.352
Hspa9	25.6792	69.1336
HYAL3	26.8116	58.7069
Id3	27.6138	76.2899
IFI30	30.2456	77.3078
IFRG15	19.0953	53.7812
IL17RC	29.1958	55.4422
IL17RE	28.4217	91.7344
IL31RA	29.333	55.5019
IMMT	15.8795	86.1459
Ino80	20.6934	83.5067
Ints10	26.797	61.7357
Iqcc	28.846	80.8521
IRF5	26.8735	65.4513
Irs2	21.8342	85.1446
ISL1	23.4867	72.6822
ITGB1BP1	19.931	65.146
ITGB2L	28.1534	81.1821
Itgb4	21.6205	59.8969
ITGB6	26.5252	68.5106
Itpr3	25.7879	76.6691
IVL	22.4668	55.4877
KCNA7	29.5331	63.1505
Kcng1	20.2961	52.7512
KCNG4	25.3397	77.7313
Kcnh5	21.4871	61.2507
Kcnh6	29.5208	53.9183
KCNJ4	29.7734	78.7408
Kcnk10	23.503	73.294
KCNK12	25.2239	54.7535
KCNMB1	29.5719	75.6556
KCNQ3	26.0173	66.8273
Kcnrg	26.1325	65.0552
Kcnu1	30.3989	58.3409
KCNV1	21.1141	57.1264
Kctd21	27.4361	80.1508
KCTD4	20.9796	64.8523
KIF1B	29.1344	77.1057
KLHDC2	17.1771	56.5413
KLHL7	27.6206	59.4994
Klk13	25.1496	81.3579
KLK24	26.4418	77.2509
KLK26	25.7081	94.112
KLRE1	29.5278	76.8117
Kncn	29.0168	70.2775
Krt8	23.7222	69.0499
Krtap4-7	30.4077	84.2777
LACE1	23.3577	51.1285
LACTB2	23.0867	66.4389
LAMB1-1	24.7728	50.885
Larp2	17.5217	66.3109
LATS2	28.505	85.0314
Lce1f	26.8703	60.208
Ldlrad2	23.579	64.8159
LENG8	23.7627	88.2221
LGALS3BP	29.043	76.2174
LGALS7	27.1809	97.1691
LGR6	21.6379	76.255
LGR6	25.239	53.8413
Lime1	30.0236	81.9767
Lingo1	29.0649	84.435
LIPH	29.628	81.0947
Lipm	29.0325	67.3491
Lmbrd1	26.1159	56.4387
Lmo7	23.0885	68.1418
LNX1	27.2762	94.5576
LOXL2	26.2053	66.2884
LPXN	17.6249	61.3903
LRAT	23.0901	76.2773
Lrrc16a	25.9478	80.9292
LRRC25	24.0856	64.6879
Lrrc34	27.8734	89.2521
Lrrc55	28.0226	75.2542
LRRC6	22.4722	62.6436
LYL1	28.0519	80.1002
LYPLA1	21.7435	55.2346
LZTS1	28.9323	66.5559
LZTS2	26.2919	83.1031
MAF	29.8848	52.9699
MAFK	9.55186	52.2538
Mageb18	18.1077	68.3188
Magohb	26.6247	65.1084
Maml2	17.8244	50.2126
MARCO	26.6069	72.1991
MARK2	17.1061	95.6415
Mars	21.5882	50.1202
MASP1	17.7248	72.4863
MATN3	30.0003	74.9586
MBD2	16.8524	60.3009
MBD3	21.7105	51.1698
MCPT9	24.4117	58.8967
MDS1	29.9218	59.5778
Med19	22.0609	80.6331
Med25	29.5804	82.6182
MEIS1	28.2422	88.4076
MEP1A	20.899	53.5773
MEP1B	17.3103	70.1949
MGAT3	29.4585	81.6493
MGC58970	25.5854	58.7696
MGC67569	26.1456	84.4078
MGST1	20.1181	68.5259
Mia3	21.0784	51.9403
MIP	30.3528	54.0408
MKI67IP	25.57	56.8087
MKRN3	19.5879	89.6445
MMP1A	25.4248	74.758
MMP24	21.3506	60.4017
MMP25	25.2399	94.6502
MMP9	28.9766	72.2734
MOCS1	22.3488	73.5869
MOCS2	30.1728	77.8665
MOSPD3	24.178	93.4487
MPPE1	29.7288	66.3229
Mpzl2	26.991	79.0592
MRGPRA5	29.958	84.6453
MRGPRB8	14.1559	51.0551
MRPL4	17.2863	69.8534
MRPL46	17.1353	62.5746
MRPL52	16.5401	77.3725
MRPS18A	27.3896	82.9697
MRVLDC3	24.1604	93.4778
MSC	28.2134	51.8894
MSGN1	22.3323	57.216
Muc13	24.3976	59.0853
MUC20	30.0057	67.2403
Muc5ac	27.2918	71.1767
Mupcdh	19.4673	77.1452
MYC	25.9622	63.8649
MYST3	27.1778	63.7561
Mzf1	28.5958	86.668
Napepld	27.3675	87.9928
NASP	24.8859	50.7647
Nat8l	25.0978	57.1704
Nav2	20.4049	83.2142
Nbeal1	28.3747	57.4202
NCSTN	22.4961	61.4719
NDE1	29.8407	62.7301
NDUFB4	30.1595	56.2263
NEDD9	26.3892	78.3662
NEU2	22.6111	79.6124
NEURL	24.2349	69.9893
Neurl2	29.8958	74.7824
NF1	25.6033	61.7809
NFIL3	22.7301	74.506
NFYA	27.7676	69.345
NFYC	22.0354	62.4935
NID2	28.3628	72.3559
NKG7	30.1121	50.8914
NOL7	27.8405	51.4352
NPAS1	28.8201	74.462
NPB	26.7796	59.0268
NPEPL1	28.1613	69.4475
NPPB	12.5446	52.5943
NR1D2	29.2405	52.483
Nr2c2ap	29.4206	96.4932
NR2E1	19.3326	55.3583
NR4A3	22.8	78.1616
NRD1	29.7569	70.3099
NRF1	29.7252	50.8162
NRTN	28.7524	81.7383
Nudt16l1	16.9419	55.6612
NUDT7	18.223	53.9444
NUMB	30.331	80.3857
NUP133	19.4822	54.6199
NUP62	26.609	50.6606
NUP88	27.964	61.1834
NUSAP1	27.6159	58.7853
NXPH2	25.9823	73.0462
OAS3	21.1745	72.4687
OCM	30.0858	67.1783
ODD1	27.2308	58.9819
OIT3	22.8718	82.8972
Ola1	27.7433	65.792
OLFR1022	27.0925	52.9394
OLFR1106	15.2382	54.2305
OLFR1109	17.7259	70.3775
OLFR1155	21.7753	56.4365
OLFR1217	11.9085	53.3617
OLFR1252	22.3113	83.8568
OLFR1262	28.7596	82.3315
OLFR1284	29.2073	86.1458
OLFR1310	25.6976	62.6795
OLFR1403	12.6139	94.5604
OLFR1406	24.1661	77.6658
OLFR1412	10.6937	66.7704
OLFR1426	12.7172	73.2564
OLFR1451	21.9889	70.5585
OLFR154	23.4645	78.3606
Olfr204	12.3034	79.5372
Olfr228	28.2011	93.2152
OLFR257	30.1308	68.8935
OLFR427	29.9159	91.6241
OLFR461	27.526	71.2323
OLFR513	17.7023	76.9281
OLFR549	24.7518	77.0194
OLFR606	28.7038	51.2479
OLFR61	23.7781	83.6254
OLFR614	27.0645	68.5504
OLFR623	23.4169	72.8215
OLFR657	9.506	50.2659
OLFR678	21.04	74.0398
Olfr685	23.5517	79.6212
Olfr688	23.7266	85.1445
OLFR715	26.8841	66.5629
OLFR736	28.521	50.6982
OLFR790	14.0517	51.9418
OLFR810	21.2514	55.3168
OLFR825	30.3091	83.9924
OLFR845	28.921	60.0762
OLFR868	24.9696	70.707
OLFR905	26.7942	53.7648
OLFR954	13.4389	74.5561
OLFR984	29.4639	50.1321
ORAOV1	27.3698	83.8949
ORMDL3	20.2553	84.7533
OSTN	27.6235	85.8794
OTOS	16.1919	81.2433
OTTMUSG00000000421	26.4917	52.3678
OTTMUSG00000002205	28.0411	80.2632
OTTMUSG00000010130	29.6666	80.7976
P2RX5	28.3277	75.8438
PADI4	26.3351	62.7782
PAIP1	27.9784	60.6472
PANK4	27.9518	96.7462
PARC	23.8105	87.9655
PARD6A	28.259	97.2089
PARD6B	18.5599	56.0001
PARG	22.7017	72.0451
PARK2	23.8633	80.7288
PCDHA4	26.0273	55.9703
PCDHGC5	26.2911	84.1404
Pcgf3	27.2747	71.9474
PCSK7	29.1299	60.6179
Pde11a	18.5867	74.0269
PDE6G	26.117	82.6645
Pebp1	30.4577	59.3692
PELO	30.3522	75.277
PET112L	27.6686	62.3518
Pex10	19.6609	88.3199
PFN3	28.4786	73.0256
PGM2L1	26.6112	85.4668
PGM5	9.75451	55.3599
Phf20l1	28.242	91.3077
Phf23	15.4921	85.3134
PHF6	23.5927	62.2132
PIGO	28.7899	92.0545
Pik3ip1	17.4743	72.2691
PIRA4	16.6895	63.18
Pisd	15.0343	72.3691
Pitpnc1	20.4032	90.8264
PJA2	14.7452	92.454
Pkp2	22.2629	56.36
PLAU	16.7608	81.9662
PLCG1	27.9247	75.6858
Plch1	21.1919	73.3134
Plcl1	26.6291	58.5298
PLP2	16.2168	76.1686
PLSCR4	20.7918	58.6877
Pmpcb	29.3799	66.5895
Pnma5	28.9805	84.4944
Pno1	25.9357	62.7269
Pnpla8	28.2228	52.687
PNRC2	27.3718	77.259
POLE	18.2267	51.5364
POLR2E	18.1086	56.2531
POU4F1	21.2497	53.8374
PPP1R3A	25.6212	77.3685
PRC1	27.9939	50.1761
PRICKLE1	13.5236	85.5962
PRIM2	27.4605	70.7482
PRLPM	29.9927	58.7238
PROX1	18.0037	62.2187
PRP2	29.087	72.0352
Prss29	29.0651	63.5286
PRSS32	29.3934	52.2166
PRSS8	30.4643	68.3504
PSAP	30.3128	69.7035
Psg26	29.8317	98.0033
PSMB6	17.8483	51.0779
PSMC3IP	28.222	74.1686
PSMD13	23.0417	54.4697
PSMD7	26.2251	52.6173
PTDSS2	22.9991	61.5655
PTGER2	17.8986	59.7181
PTGER3	25.7157	71.5874
PTPN23	27.2059	74.5202
PXMP4	26.4341	63.8313
PXN	19.0534	64.259
PYY	16.0594	70.558
Qars	26.1098	62.1689
Qrfp	22.1129	67.2595
Qrsl1	29.5109	77.4645
Rabgap1l	28.5805	84.8114
RAET1D	24.633	70.455
RAG1	28.4839	65.376
Rasl10b	20.6869	50.8134
RASSF5	21.3035	79.1454
RBAK	11.0493	59.8916
RBM12	29.5598	75.311
RBM15	18.4521	55.5414
RBM4	29.199	69.6471
Rbpms2	17.2392	66.0347
RDH1	26.6787	51.9241
Rdh16	27.3498	51.5617
REFBP2	16.455	50.3157
RERE	27.406	62.732
RGS6	14.688	78.0993
Rhbdd3	30.2786	56.1859
RHOB	25.2909	63.7664
Rhox1	28.6491	72.5572
Rhox3h	25.8938	80.3402
Rhox4d	20.5773	81.031
RING1	29.1975	81.8039
RNASE9	28.7232	58.6219
RNF10	24.2521	95.531
Rnf113a2	17.4493	88.1073
Rnf114	22.5028	72.128
Rnf115	17.6587	84.7208
RNF12	27.785	77.8621
RNF121	18.5767	88.2686
RNF133	29.9213	82.0844
RNF2	9.87479	66.1259
Rnf207	16.0526	82.1751
Rnf214	12.2482	88.3119
Rnf215	26.0171	79.9056
Rnft2	29.9911	81.9974
RNPEP	25.5422	62.7094
ROM1	25.744	80.8872
RP23-357I14.1	20.0844	85.0154
RPA3	26.7528	72.0628
RPH3AL	29.6892	60.0396
RPL29	23.5194	61.3894
Rpl34	27.1471	68.2235
RPL35	23.4093	50.4465
RPL6	20.3906	50.7185
Rps18	20.3967	53.6181
RRM2B	26.5247	52.6644
RUNX1	22.6716	60.84
RUVBL2	26.5992	60.3558
RYBP	28.4214	86.8891
RYR3	17.7207	50.0883
S100z	30.3702	82.0837
Sae1	29.6387	68.201
SALL4	16.6238	52.0038
Samd11	21.1766	62.5927
Samd14	25.6153	62.4602
SAV1	29.4407	69.3585
SCARA3	22.385	63.5348
SCN1B	26.6307	58.0172
SCN4A	22.9817	58.5367
SDCCAG10	15.784	62.9535
SDHD	27.7698	54.9241
SENP6	16.0676	88.1278
SERPINA3N	24.9798	55.6387
SERPINB3C	26.3875	68.4566
SERPINB9F	28.5787	70.0772
SESN2	29.1569	58.5101
Setd1b	17.0732	66.2595
SF3A2	22.6808	66.6967
Sfrs12ip1	26.3888	92.5678
SFRS5	18.2382	70.3032
SFRS6	20.152	50.023
SFRS6	20.1525	50.0233
Sft2d1	15.8845	61.9222
SGPP1	29.3775	66.1557
SGTA	25.7612	61.8469
Sh2b1	30.1625	98.7721
SH2D2A	17.4016	83.7539
SH3BGR	20.5435	54.7288
SH3BGRL3	28.7231	83.6439
SHCBP1	21.3309	59.4732
SHKBP1	19.2164	83.5373
SHOX2	22.6081	59.1724
SLC15A4	16.7787	59.6543
SLC16A3	26.157	61.2898
SLC1A5	28.7344	53.6019
SLC25A18	21.7416	58.2673
SLC30A6	24.9653	87.6966
Slc35b2	23.3803	58.4593
SLC38A4	25.5734	58.2952
Slc39a13	22.5831	51.7431
SLC39A7	24.6018	68.9253
SLC4A8	25.5855	84.9936
SLC6A15	25.7838	59.8773
SLCO1A6	29.8498	72.6392
Slk	29.3749	85.41
SLPI	27.3752	52.4651
Smc6	21.7389	60.0876
Smndc1	21.8832	83.6971
SMPD1	13.1453	54.7039
SMR2	28.0016	55.3517
Smurf1	25.5679	83.4411
Smurf2	22.1455	69.9786
SMYD4	22.9147	59.8203
SMYD5	28.9006	65.6226
SNAP29	28.7854	74.0005
SNPH	24.8059	89.4863
SNRPA	18.0857	56.8294
SNRPN	16.0209	61.0339
Snx20	28.3013	61.5704
SOCS4	23.9971	85.3899
SOD2	19.3322	69.4008
SOD3	24.7214	58.7341
SP100	24.6729	85.5945
SPA17	27.253	99.0119
Spag8	24.6753	67.7935
Spata22	24.6846	84.021
SPDEF	25.5717	88.7025
SPNB4	17.907	62.0232
Spryd3	22.6925	84.6327
SRR	17.7517	63.9967
St3gal3	29.9249	76.3668
STAM2	28.8529	62.8748
STK10	24.771	71.0615
STOML1	25.8182	65.394
STRA6	28.9899	76.8308
STRN4	28.0561	94.6676
Stt3a	30.1135	77.9448
Stx1b	25.1356	65.7067
Stx2	24.3125	72.9122
STXBP6	26.2542	96.2851
SUPT16H	24.7618	54.4908
Susd3	22.6991	53.7719
Svopl	14.7516	96.0553
SYN3	18.7813	65.0095
SYNGR3	17.0922	54.4397
SYNJ2BP	25.3896	61.8462
Sys1	25.417	60.435
SYT14	19.6807	59.6996
SYT15	28.2615	69.5628
T2	25.8037	73.0207
TADA3L	27.1877	50.7086
TAL1	16.9016	56.4697
TARS	28.5235	80.8882
TAS2R104	20.0679	68.9905
Tbc1d10c	30.2787	52.7058
TBK1	27.9442	95.5959
TCE1	24.1051	82.2467
TCF15	26.73	64.8192
TCFCP2	19.4982	71.8428
TDRD1	28.5616	57.7174
TEKT1	9.61497	92.1307
THEDC1	19.6309	80.4348
Thnsl2	18.6265	69.22
Thoc7	28.4009	57.447
TIAM2	24.9079	50.3441
TIMM44	18.5525	60.4595
Timm9	28.3889	67.8927
Timp2	7.26011	50.1356
TM4SF10	7.33163	61.1928
TMC6	18.3769	75.5058
Tmem139	23.1651	55.3585
Tmem151a	29.6211	83.276
Tmem207	23.7937	65.8925
Tmem215	23.3151	87.5243
Tmem41b	25.1169	73.5706
Tmem56	23.7445	61.4802
Tmem63a	26.0649	61.3903
TMLHE	16.4655	58.7907
Tmprss11f	28.5044	80.2055
Tmub2	27.3632	94.1868
TNFRSF17	28.5403	58.334
TNFRSF4	28.1675	61.5868
TNNC2	23.8061	55.9699
TNNT3	29.4608	72.8868
TNRC4	25.8658	52.8027
TOMM22	19.2138	64.1122
TOMM40	27.4307	59.3085
TOP1	25.0146	83.482
Tpsb2	29.5175	56.0781
TRAF1	16.381	71.8721
TRAF6	25.6831	64.9904
Trappc10	29.6097	52.1168
TRH	22.1598	82.4694
TRIM10	28.4663	90.2209
TRIM13	27.3365	83.6796
TRIM25	7.87752	81.4834
TRIM35	22.0175	82.3617
Trim66	15.6318	53.9549
Trim69	22.3066	81.5008
TRIP13	23.8449	67.4308
TRPC4	23.607	61.7731
TRPV6	21.2239	54.3483
TSG101	12.0332	71.4609
Tspan2	21.4173	83.6999
Tsr1	25.4167	61.0612
TSTA3	24.5314	62.4704
Ttc24	17.0145	69.3415
TTC3	25.0471	88.2879
Ttll9	26.4487	52.3206
TULP1	26.6596	60.7981
TULP4	9.7539	80.5274
UBE2B	29.9661	73.65
UBE2E1	13.0123	87.5695
UBE2J2	12.8397	75.587
Ube2u	25.3798	84.1694
UBL5	28.0228	62.8884
UBTF	23.8469	69.7266
UFD1L	30.0752	63.0936
Ugt1a10	27.9031	54.2235
Umodl1	29.6981	82.3509
UMPS	26.9859	71.2127
UNC5C	24.2869	67.3946
UNC5CL	29.9372	51.0334
USP15	25.9208	62.714
Usp19	29.4154	62.7484
USP28	29.9929	81.1894
USP4	22.9956	72.088
USP47	20.7944	83.305
Utp14b	17.6657	88.3785
V1RA3	16.9115	52.2853
V1RC11	29.442	76.6131
V1RC23	26.7485	54.5901
V1RC7	26.7732	70.4833
V1RD13	18.8855	56.9913
V1RD17	26.3052	55.7027
V1RH3	14.9946	59.5263
V1RI10	19.8211	53.7056
V1RI8	15.5619	66.1785
Vamp7	29.9194	81.506
Vangl2	17.8308	87.0263
VAV1	23.0817	75.7833
VBP1	17.6867	60.0475
VDAC3	29.6084	56.1595
Vezt	23.1565	55.5343
VIP	26.6727	90.9206
VIPR2	28.0445	59.2851
Vmn2r24	24.5735	79.875
Vmn2r62	23.6789	84.5104
Vmn2r82	24.9939	75.9661
Vmn2r97	25.9518	91.4269
VNN3	23.8652	62.453
VPS11	21.3806	80.7902
VPS16	27.9615	63.4533
Vsig1	23.3349	79.4641
WARS	25.791	67.2465
WAS	19.8995	51.8258
WINS2	26.2934	53.2671
Wipf1	23.5156	64.0009
WNT2B	26.2743	60.0525
WNT9A	28.5856	70.9668
Xiap	24.9534	71.5729
YBX2	26.3674	81.9855
Yeats4	27.8368	70.7507
Ykt6	24.408	55.1306
Yod1	30.2731	54.5127
ZA20D1	26.0118	65.1787
Zbtb8a	25.9892	80.4764
Zbtb8b	24.8813	80.3943
Zc3h13	23.5659	86.2355
Zfp182	29.1664	90.1262
ZFP185	24.1474	69.9164
ZFP2	21.807	60.0766
Zfp273	13.9919	72.5604
ZFP318	28.6281	80.6532
ZFP334	30.297	67.9256
ZFP365	28.4563	84.9136
ZFP395	28.8826	80.7654
Zfp458	28.8914	94.4897
Zfp579	29.7328	81.2263
Zfp661	21.7903	86.7231
Zfp809	29.8794	72.7253
Zmym6	22.1437	85.6322
Znrf1	24.0863	80.9638
