# Supplementary material for: Mrp1 is involved in lipid presentation and iNKT cell activation by Streptococcus pneumoniae
Source: Nat Commun. 2018 Oct 15;9:4279. doi: 10.1038/s41467-018-06646-8 (PMC6189046; doi:10.1038/s41467-018-06646-8)
Supplement: Supplementary file 5 — Supplementary Data 2 [file 41467_2018_6646_MOESM5_ESM.xlsx]

## Sheet: Sheet1
Secondary screen analysis: Data represents the normalized IL-2 values for primary and secondary screen
Gene symbol	IL-2 (Average)	IL-2 (Average)
	normalized-Primary screen	normalized-Secondary screen
0610009K11RIK	10.9732	17.7703
0610010F05RIK	22.7941	30.1354
1110002N22RIK	19.6369	49.8859
1110020G09RIK	21.1872	33.2019
1110031B06RIK	8.98613	40.0454
1700012A03RIK	11.1555	27.1967
1700049G17Rik	27.0237	26.2074
1700113I22RIK	23.2507	26.9369
1810015H18RIK	21.8592	26.0514
1810034M08RIK	24.8547	25.3066
1810047C23RIK	21.3464	33.1335
2200001I15RIK	28.0696	49.9317
2310056K19RIK	20.6283	46.4657
2510027N19RIK	30.4558	37.2941
3110006P09RIK	23.7488	42.8127
3300001G02RIK	22.6844	48.838
4931440N07RIK	27.7668	50.9434
4932414N04RIK	13.5684	36.3637
4932417H02RIK	28.0524	42.9025
4933403G14RIK	28.1477	50.0432
4933409G03Rik	16.4375	24.5644
6330414G21RIK	17.0968	21.0002
6330581L23RIK	29.4941	27.3659
6430514L14RIK	24.5599	21.6217
9130023H24Rik	21.2921	47.2281
9130404D14RIK	21.5533	26.9154
A430033K04Rik	29.9454	46.2835
AA408556	30.2731	24.145
ABCC1	23.2831	21.5588
Ablim3	18.9375	48.4066
ABTB1	18.895	42.7462
ACAS2L	27.7076	35.0288
ACCN5	22.9177	30.4771
ACSL6	18.7884	46.2218
ACTN3	23.701	35.208
ADCK1	29.5423	36.3703
AGT	29.4802	41.2009
AGTPBP1	23.2939	25.7274
AGXT	26.3569	40.8086
Agxt2l2	25.6832	32.8485
AI182371	21.2476	44.1798
Ankrd56	29.9205	43.8787
ANXA8	28.1552	41.1503
APBA1	28.0597	33.7345
Aph1a	16.2543	37.9146
ARHGAP22	20.1995	35.7589
ARIH1	24.77	40.2098
ARL2BP	20.416	30.4181
Armc7	13.852	23.3052
ATP1A2	27.7452	27.7415
Atxn7	20.0726	40.1229
AVEN	29.4043	45.2922
B230399E16RIK	24.305	48.1065
B2M	23.5567	21.167
B3gnt1	28.8939	37.7876
B3gnt8	28.4134	43.591
Bbs9	13.9525	36.0285
BC010801	18.0739	50.4452
BC027127	14.5786	49.2961
BC048599	21.6864	45.6065
BC050078	25.162	24.3687
BC067047	27.1056	24.1613
BCL7C	25.556	36.5898
BDKRB1	18.0806	31.056
Best1	29.6092	50.9592
Best2	28.1247	46.5358
Bik	19.4792	41.3084
BPIL1	24.4118	48.4981
BTRC	22.6344	26.5965
C1qc	29.8954	42.5274
C1S	23.5508	40.9646
Calcoco1	17.2562	26.992
Capsl	25.2317	42.1851
CAR5A	30.2694	29.7066
CAT	16.1348	36.9512
Ccdc42	24.5966	43.4956
Ccdc7	26.2393	24.8475
CCKBR	22.2994	42.1591
CCL22	14.6795	29.1042
CCNC	28.998	35.9825
CCNK	26.5252	38.1169
Ccnyl1	25.236	44.4241
CCT6B	22.4106	26.221
Cd163l1	29.427	40.6731
CD5L	28.6363	20.1335
CDC25A	29.5064	36.5844
CDC2A	18.1842	49.5553
CDC45L	20.4999	38.8731
Cdkn2aip	30.2324	28.802
CECR6	29.8947	38.1275
CENPB	29.9655	34.1895
Cerkl	26.2742	32.2467
CETN1	30.2102	44.7499
CHD4	16.7916	35.8404
CHST4	29.2604	35.4159
CIC	29.3493	32.8042
CLDN1	20.3437	38.0461
CLN8	22.0291	32.0237
CLSTN2	30.4375	22.6047
Cnksr3	29.8872	42.3321
CNTN1	25.9657	26.3395
COL17A1	30.0246	33.6524
COMMD5	23.3789	38.9103
Cpsf6	23.1547	47.9179
CTBS	21.498	30.6445
CUL2	7.91476	35.5702
CUTL2	23.0891	35.7629
Cxcr7	29.1827	37.3624
Cyb5r1	20.1474	28.0107
CYP4B1	26.6913	31.5066
Cyth2	30.2194	36.2767
D0HXS9928E	25.0259	40.9423
D7Ertd443e	23.7726	44.3488
DDX6	25.4089	30.164
DGCR2	22.1033	45.6849
Dmbx1	21.6084	50.3451
DNASE2B	25.4022	35.9789
DNM1L	21.3618	36.3422
DNMT1	24.2149	24.2604
DNMT3L	30.4518	39.7663
DOCK2	23.3404	37.5256
DSPG3	17.7275	50.248
Dspp	24.7512	33.3496
Dtx3l	8.95171	35.4177
DYX1C1	18.791	25.8411
E030041M21RIK	26.759	29.2321
E130203B14RIK	26.438	44.8669
EAPA2	23.8029	37.7323
EEF1G	26.7364	36.476
Efha1	22.465	39.9719
EG433016	16.8055	37.9531
EG544710	25.9009	27.9475
EG545047	20.6634	40.4751
EG619597	22.8287	46.5846
EG624866	14.5045	49.009
EG639653	18.1406	33.6186
Eid3	20.1348	28.334
EIF2B3	27.8935	31.6951
EIF2S1	12.6246	27.5123
EIF2S2	12.5075	22.19
EIF2S3X	10.8048	45.2681
EIF4ENIF1	16.5787	49.0908
ELK3	29.9447	38.4365
ELMO1	29.9368	26.2697
ENSMUSG00000072907	24.9397	38.348
ERAF	21.3745	43.8078
EXOSC7	18.7445	40.9215
FADS2	27.752	34.1425
Fam169b	20.3023	25.6241
Fbxl11	22.1654	47.7216
FBXO5	12.8362	41.9967
Fbxo6	21.2007	32.6567
FBXO9	13.7426	43.3302
FBXW2	22.4971	45.1251
FCNB	23.1491	30.154
FEV	25.776	26.6649
FGF23	20.9852	34.7399
Fibcd1	19.9644	24.7966
FKBP4	26.9894	36.5114
FMN2	22.753	23.7835
FN1	21.9326	32.569
FOXQ1	28.4592	25.9518
FUT4	26.6566	32.7927
FZD4	20.5369	47.7706
GAL3ST1	30.0223	18.2954
GFER	26.1773	44.8368
GFRA2	23.6471	26.8279
GIF	30.0765	29.3886
GLB1	22.5482	45.0142
GLRA2	26.2616	37.516
Gm1587	20.4782	26.6068
Gm829	18.8049	28.5942
GOSR2	22.8125	22.3995
Gpr123	28.9232	30.5332
Gpr153	23.5323	26.9703
GPR82	26.0474	21.6739
GPS1	24.991	31.9512
Gpt	14.5651	25.6788
Gramd3	29.2793	38.2562
GRIK5	18.9239	37.9855
GRPEL1	13.3861	35.8718
GTF2A1	30.0442	37.3597
H2-BF	21.6036	41.7891
Hba-a2	22.1193	43.3426
HBA-X	30.4511	44.4772
Hbq1	25.0291	41.3049
Hddc2	20.277	25.2174
Hexim1	16.4577	25.7955
HIAT1	23.2411	45.3908
Hif1an	30.2848	36.6799
HMGB2L1	17.6296	26.1327
HMGCLL1	29.0474	27.398
HOMER3	29.9214	46.5646
Hspa9	25.6792	43.6496
IFRG15	19.0953	42.6912
IMMT	15.8795	29.1207
ISL1	23.4867	40.3255
ITGB1BP1	19.931	48.235
ITGB6	26.5252	28.4375
KCNA7	29.5331	35.7608
KCNG4	25.3397	41.2842
Kcnh5	21.4871	38.6082
KCNJ4	29.7734	28.7122
KCNK12	25.2239	42.8054
KCTD4	20.9796	40.0431
KLHDC2	17.1771	38.3119
Klk13	25.1496	48.9355
KLK26	25.7081	41.987
KLRE1	29.5278	50.6355
LACE1	23.3577	30.2812
Larp2	17.5217	45.6266
LATS2	28.505	22.7738
Lce1f	26.8703	43.0634
Lime1	30.0236	42.9045
LIPH	29.628	43.3557
Lmbrd1	26.1159	49.8383
LOXL2	26.2053	27.2471
LRAT	23.0901	41.3916
LRRC25	24.0856	50.9665
MATN3	30.0003	33.3632
MBD2	16.8524	43.1032
MCPT9	24.4117	36.7924
MDS1	29.9218	34.7501
Med19	22.0609	39.6271
MEP1A	20.899	33.1361
MEP1B	17.3103	47.5981
MGAT3	29.4585	36.5537
MGC67569	26.1456	50.9248
MIP	30.3528	39.9735
MKI67IP	25.57	50.4357
MKRN3	19.5879	49.3333
MMP1A	25.4248	50.7479
MMP24	21.3506	34.1999
MMP9	28.9766	41.7938
MOCS2	30.1728	29.0178
MOSPD3	24.178	28.9135
MPPE1	29.7288	41.4109
MRGPRB8	14.1559	39.4687
MRPL4	17.2863	23.3079
MRVLDC3	24.1604	40.9565
MYC	25.9622	29.8426
NCSTN	22.4961	35.1783
Neurl2	29.8958	41.3359
NF1	25.6033	42.1439
NFYC	22.0354	34.9625
NID2	28.3628	45.6018
NPB	26.7796	32.1708
NPEPL1	28.1613	29.2096
NPPB	12.5446	30.5819
NR2E1	19.3326	30.796
Nudt16l1	16.9419	26.4979
NUDT7	18.223	36.0216
NXPH2	25.9823	41.0809
OAS3	21.1745	25.0525
OLFR1022	27.0925	41.2227
OLFR1109	17.7259	42.8699
OLFR1217	11.9085	38.3225
OLFR1284	29.2073	32.1709
OLFR154	23.4645	50.3149
Olfr228	28.2011	48.0775
OLFR461	27.526	47.0091
OLFR513	17.7023	47.4012
OLFR549	24.7518	38.6151
OLFR606	28.7038	21.9357
OLFR623	23.4169	46.2974
Olfr685	23.5517	46.8107
Olfr688	23.7266	41.6334
OLFR715	26.8841	39.7018
OLFR790	14.0517	46.4767
OLFR868	24.9696	28.049
OLFR905	26.7942	45.3837
OLFR954	13.4389	47.4539
ORMDL3	20.2553	34.5246
OTOS	16.1919	20.6859
P2RX5	28.3277	35.2305
PAIP1	27.9784	39.2345
PANK4	27.9518	40.1723
PARD6A	28.259	32.8874
PARG	22.7017	45.439
PCDHGC5	26.2911	44.0166
Pde11a	18.5867	49.6737
PDE6G	26.117	30.4787
Pebp1	30.4577	23.472
Pex10	19.6609	26.9145
PFN3	28.4786	30.0502
PGM2L1	26.6112	27.2331
Phf23	15.4921	22.3377
PIGO	28.7899	22.5501
Pik3ip1	17.4743	42.3836
PIRA4	16.6895	40.3096
Pisd	15.0343	27.3126
Pkp2	22.2629	49.8346
Plch1	21.1919	21.7885
PLP2	16.2168	23.4549
Pmpcb	29.3799	28.2701
Pno1	25.9357	35.7454
POLE	18.2267	28.8586
PRICKLE1	13.5236	31.308
PRIM2	27.4605	28.4836
PRLPM	29.9927	31.1395
PRSS8	30.4643	29.5447
PSAP	30.3128	39.0055
PSMC3IP	28.222	34.9954
PSMD7	26.2251	36.4236
PTDSS2	22.9991	20.8749
PTGER2	17.8986	35.86
PTGER3	25.7157	40.5379
Qars	26.1098	32.5333
Qrfp	22.1129	38.9471
Rabgap1l	28.5805	30.8606
RASSF5	21.3035	37.1368
RBM15	18.4521	23.774
Rbpms2	17.2392	47.9478
RDH1	26.6787	31.1421
Rdh16	27.3498	46.0468
RERE	27.406	37.4618
RGS6	14.688	48.922
RHOB	25.2909	37.6302
Rhox4d	20.5773	35.5414
RNF10	24.2521	30.942
Rnf115	17.6587	50.1961
RNF12	27.785	17.9557
RNF121	18.5767	42.2475
RNF133	29.9213	50.642
RNF2	9.87479	40.2298
Rnf214	12.2482	35.7644
Rnf215	26.0171	21.3757
Rnft2	29.9911	40.5736
RPL29	23.5194	19.4677
Rps18	20.3967	39.0554
RRM2B	26.5247	30.8111
S100z	30.3702	32.1529
SALL4	16.6238	48.878
Samd14	25.6153	43.7761
SCN4A	22.9817	25.2929
SERPINB3C	26.3875	48.9464
SESN2	29.1569	22.6729
SF3A2	22.6808	30.4345
Sfrs12ip1	26.3888	32.4202
SH2D2A	17.4016	41.1377
SH3BGR	20.5435	38.3072
SH3BGRL3	28.7231	46.6738
SHCBP1	21.3309	47.8354
SHOX2	22.6081	31.7546
SLC15A4	16.7787	27.984
SLC16A3	26.157	16.9293
SLC30A6	24.9653	18.7245
SLC39A7	24.6018	30.7661
SLC6A15	25.7838	32.1267
SLCO1A6	29.8498	49.3475
SMYD4	22.9147	40.8462
SMYD5	28.9006	41.2903
SNAP29	28.7854	27.0292
SNRPN	16.0209	37.5361
Snx20	28.3013	47.9141
SOD2	19.3322	19.0104
SOD3	24.7214	48.9991
SP100	24.6729	28.3808
Spag8	24.6753	30.212
St3gal3	29.9249	38.5156
STRN4	28.0561	50.9798
SUPT16H	24.7618	32.2244
SYT14	19.6807	40.1146
SYT15	28.2615	27.6469
TARS	28.5235	28.6789
TAS2R104	20.0679	49.7911
TCE1	24.1051	42.5014
TCFCP2	19.4982	41.3169
TDRD1	28.5616	27.4933
THEDC1	19.6309	38.3726
Thnsl2	18.6265	45.849
Timm9	28.3889	45.4692
TM4SF10	7.33163	43.9709
TMC6	18.3769	32.505
Tmem151a	29.6211	43.2524
Tmem207	23.7937	21.7647
Tmem215	23.3151	49.1817
Tmem56	23.7445	35.7115
TMLHE	16.4655	29.0987
Tmprss11f	28.5044	49.1227
TNFRSF17	28.5403	31.65
TNNC2	23.8061	34.2584
TOMM22	19.2138	49.1665
TRIM10	28.4663	31.3354
TRIM13	27.3365	30.8129
Trim69	22.3066	28.4697
TRIP13	23.8449	49.2263
TSG101	12.0332	39.4657
Tsr1	25.4167	46.1553
TSTA3	24.5314	19.3375
Ttc24	17.0145	29.6185
TTC3	25.0471	39.4236
TULP1	26.6596	22.2034
TULP4	9.7539	37.3949
UBE2J2	12.8397	45.9207
UBTF	23.8469	22.1457
UFD1L	30.0752	31.3907
Ugt1a10	27.9031	31.768
USP15	25.9208	35.7656
Usp19	29.4154	49.4569
USP28	29.9929	34.7503
V1RC11	29.442	36.9075
V1RC7	26.7732	44.6783
V1RD13	18.8855	30.5341
V1RH3	14.9946	33.3379
V1RI10	19.8211	35.5289
V1RI8	15.5619	26.5379
Vangl2	17.8308	29.5977
VAV1	23.0817	23.2756
VBP1	17.6867	31.6796
VIPR2	28.0445	50.5873
Vmn2r24	24.5735	39.715
VPS11	21.3806	46.9606
VPS16	27.9615	33.691
Vsig1	23.3349	48.3049
WARS	25.791	28.7168
WAS	19.8995	50.0741
WNT2B	26.2743	36.9396
WNT9A	28.5856	25.1918
Xiap	24.9534	34.0223
Ykt6	24.408	27.3047
Zfp458	28.8914	36.4167
Zmym6	22.1437	35.0998
Znrf1	24.0863	48.4411
