# Supplementary material for: Mrp1 is involved in lipid presentation and iNKT cell activation by Streptococcus pneumoniae
Source: Nat Commun. 2018 Oct 15;9:4279. doi: 10.1038/s41467-018-06646-8 (PMC6189046; doi:10.1038/s41467-018-06646-8)
Supplement: Supplementary file 6 — Supplementary Data 3 [file 41467_2018_6646_MOESM6_ESM.xlsx]

## Sheet: All classes
GO analysis of the hits identified: Data represents various GO classes identified in our screen along with the genes in each class obtained using Cytoscape 2.8.3.
Description	GO-ID	p-value	corr p-value	cluster frequency	total frequency	Genes
Cell	5623	1.5931e-32	1.7683e-30	316/417 75.7%	14246/29999 47.4%	GPR123 GFER RNF215 ZNRF1 TMEM151A B2M AGXT2L2 CUL2 HOMER3 PRIM2 OLFR228 EIF2B3 0610009K11RIK VANGL2 POLE STRN4 1810015H18RIK OLFR623 UBE2J2 PIK3IP1 MRGPRB8 MED19 RPS18 SPAG8 MGAT3 VSIG1 EIF2S1 TMPRSS11F BDKRB1 ARIH1 PFN3 B230399E16RIK HEXIM1 DNMT3L FBXO6 FBXO5 TDRD1 DMBX1 MOCS2 PAIP1 CNKSR3 TAS2R104 CD5L GPR153 DDX6 CYP4B1 SHOX2 KCNJ4 TULP1 OLFR606 TULP4 BC027127 PKP2 RNF2 SUPT16H KLRE1 RGS6 CDC2…
Binding	5488	1.7963e-23	9.9692e-22	242/417 58.0%	10286/29999 34.2%	RBPMS2 RNF215 RNF214 ZNRF1 BPIL1 B2M AGXT2L2 CUL2 HOMER3 A430033K04RIK PRIM2 SH3BGR QRFP EIF2B3 0610009K11RIK VANGL2 POLE STRN4 1810015H18RIK MED19 RPS18 EIF2S1 EIF2S2 BDKRB1 ZFP458 ARIH1 PFN3 DNMT3L FBXO6 FBXO5 TDRD1 DMBX1 NPB MOCS2 PAIP1 CNKSR3 SMYD4 DDX6 CYP4B1 SHOX2 TULP1 RNF2 SMYD5 KLRE1 RGS6 CDC2A RERE TSG101 TTC24 VBP1 PDE11A PHF23 QARS SERPINB3C LATS2 MMP24 USP19 ADCK1 1810034M08RIK HIF1A…
Intracellular	5622	9.6677e-18	3.5771e-16	220/417 52.7%	9776/29999 32.5%	GFER ZNRF1 AGXT2L2 CUL2 HOMER3 PRIM2 EIF2B3 0610009K11RIK POLE STRN4 1810015H18RIK UBE2J2 MED19 RPS18 SPAG8 MGAT3 EIF2S1 ARIH1 PFN3 HEXIM1 DNMT3L FBXO6 FBXO5 TDRD1 DMBX1 MOCS2 PAIP1 CNKSR3 DDX6 CYP4B1 SHOX2 TULP1 TULP4 RNF2 RGS6 SUPT16H GOSR2 CDC2A RERE TSG101 VBP1 PDE11A QARS LATS2 ARL2BP USP19 ADCK1 1810034M08RIK HIF1AN HMGB2L1 FBXL11 PARG MYC MRPL4 CCKBR EXOSC7 UFD1L GIF CCNC MBD2 WAS MCPT9 KL…
Protein Binding	5515	2.7501e-16	7.6314e-15	144/417 34.5%	5383/29999 17.9%	GRPEL1 MMP9 BTRC GRIK5 RNF215 RNF214 ZNRF1 NR2E1 MKRN3 IFRG15 B2M CUL2 HOMER3 ERAF TIMM9 SH3BGR QRFP 0610009K11RIK DTX3L VANGL2 STRN4 FGF23 FIBCD1 ACTN3 MED19 RNF133 EIF2S1 NEURL2 KCNA7 TTC3 ARIH1 DOCK2 PFN3 TRIM69 ITGB6 RNFT2 DNMT3L RNF12 FBXO6 FBXO5 RNF10 TDRD1 FN1 PARD6A DMBX1 NPB MOCS2 DSPG3 PAIP1 PRLPM CNKSR3 KCTD4 VAV1 PDE6G TULP1 SALL4 PRICKLE1 LCE1F RNF2 KLRE1 RGS6 SYT14 DNMT1 CDC2A RERE …
Cytoplasm	5737	7.9403e-13	1.7399e-11	158/417 37.8%	6760/29999 22.5%	GRPEL1 BTRC GFER CAR5A ZNRF1 AGXT IFRG15 AGXT2L2 CUL2 ST3GAL3 HOMER3 ERAF TIMM9 BC010801 EIF2B3 0610009K11RIK DTX3L STRN4 1810015H18RIK PISD ACTN3 UBE2J2 RNF133 SPAG8 RPS18 MGAT3 LRAT EIF2S1 NEURL2 EID3 BBS9 RABGAP1L RRM2B TTC3 ARIH1 DOCK2 PFN3 HEXIM1 PLCH1 DNMT3L B3GNT1 FBXO6 FBXW2 FBXO5 RNF10 HBA-X SLC30A6 GAL3ST1 TDRD1 PARD6A 1110020G09RIK MOCS2 HDDC2 PAIP1 CNKSR3 DDX6 CYP4B1 TULP1 TULP4 PRICK…
Primary metabolic process	44238	9.4047e-13	1.7399e-11	138/417 33.0%	5587/29999 18.6%	GRPEL1 MMP9 BTRC CAR5A AGXT NR2E1 C1QC CUL2 ST3GAL3 ERAF PRIM2 POLE PISD MED19 UGT1A10 TCFCP2 RNF133 RPS18 MGAT3 LRAT EIF2S1 TMPRSS11F EIF2S2 EID3 RRM2B ELK3 ARIH1 FOXQ1 HEXIM1 PLCH1 B3GNT1 RNF12 FBXO6 RNF10 GAL3ST1 TDRD1 DMBX1 MOCS2 PAIP1 BC048599 PDE6G SALL4 RNF2 TMLHE SUPT16H DNMT1 THNSL2 CDC2A RERE NPEPL1 CYB5R1 AGTPBP1 TSG101 THEDC1 VBP1 PDE11A QARS 3300001G02RIK LATS2 MMP24 GLB1 FEV ARHGAP2…
Metabolic process	8152	4.0156e-12	6.3676e-11	151/417 36.2%	6467/29999 21.5%	GRPEL1 MMP9 BTRC GRIK5 GFER CAR5A AGXT NR2E1 C1QC CUL2 ST3GAL3 ERAF PRIM2 POLE PISD MED19 UGT1A10 TCFCP2 RPS18 RNF133 MGAT3 LRAT EIF2S1 TMPRSS11F EIF2S2 EID3 RRM2B ELK3 ARIH1 FOXQ1 HEXIM1 PLCH1 B3GNT1 RNF12 FBXO6 RNF10 GAL3ST1 TDRD1 DMBX1 1110020G09RIK MOCS2 PAIP1 BC048599 PDE6G CYP4B1 SALL4 RNF2 TMLHE SUPT16H DNMT1 THNSL2 CDC2A RERE NPEPL1 CYB5R1 AGTPBP1 TSG101 THEDC1 VBP1 PDE11A QARS 3300001G02…
Organelle	43226	1.7296e-10	2.3998e-09	172/417 41.2%	8101/29999 27.0%	GRPEL1 BTRC GFER CAR5A ZNRF1 AGXT NR2E1 IFRG15 AGXT2L2 ST3GAL3 TIMM9 PRIM2 BC010801 SNRPN 0610009K11RIK DTX3L POLE 1810015H18RIK PISD ACTN3 UBE2J2 MED19 TCFCP2 RNF133 SPAG8 RPS18 MGAT3 LRAT EIF2S1 EID3 RABGAP1L RRM2B ELK3 SESN2 TTC3 FOXQ1 DOCK2 PFN3 TRIM69 HEXIM1 DNMT3L B3GNT1 RNF12 FBXO5 RNF10 SLC30A6 GAL3ST1 TDRD1 PARD6A DMBX1 1110020G09RIK TSR1 HDDC2 CYP4B1 AA408556 SHOX2 SALL4 PRICKLE1 RNF2 C…
Regulation of biological process	50789	1.8432e-09	2.2732e-08	146/417 35.0%	6696/29999 22.3%	MMP9 BTRC GRIK5 OLFR154 VMN2R24 VIPR2 NR2E1 C1QC B2M ERAF OLFR228 QRFP EIF2B3 V1RH3 VANGL2 V1RC7 FGF23 OLFR623 FIBCD1 MRGPRB8 MED19 TCFCP2 EIF2S1 EID3 RABGAP1L BDKRB1 RRM2B ELK3 SESN2 TTC3 FOXQ1 DOCK2 HEXIM1 PLCH1 DNMT3L RNF12 FBXO5 RNF10 HBA-X TDRD1 FN1 DMBX1 NPB OLFR954 PAIP1 CNKSR3 TAS2R104 PDE6G VAV1 GPR153 P2RX5 SHOX2 TULP1 OLFR606 SALL4 RNF2 OLFR685 KLRE1 RGS6 SUPT16H DNMT1 CDC2A OLFR1022 R…
Protein metabolic process	19538	5.0793e-09	5.638e-08	64/417 15.3%	2136/29999 7.1%	NPEPL1 GRPEL1 AGTPBP1 TSG101 MMP9 BTRC VBP1 QARS C1QC LATS2 MMP24 CUL2 USP19 WARS ST3GAL3 ADCK1 ERAF CAT MMP1A MYC USP15 KLK13 MRPL4 EIF2S3X UFD1L CHST4 MCPT9 PIGO TARS USP28 RPS18 RNF133 MGAT3 EIF2S1 EIF2S2 TMPRSS11F EEF1G H2-BF CLN8 PMPCB APH1A FKBP4 ABTB1 FCNB C1S PRSS8 ARIH1 CCT6B B3GNT1 RNF12 FBXO6 FUT4 HSPA9 MOCS2 BC048599 NID2 PDE6G RPL29 NCSTN RNF2 MEP1A MEP1B GPT CDC2A
Catalytic activity	3824	3.4917e-08	3.5234e-07	111/417 26.6%	4855/29999 16.1%	MMP9 GFER CAR5A ZNRF1 AGXT MKRN3 AGXT2L2 ST3GAL3 PRIM2 0610009K11RIK DTX3L POLE 1810015H18RIK PISD UGT1A10 RNF133 MGAT3 LRAT TMPRSS11F ELK3 RRM2B TTC3 DNMT3L PLCH1 FBXO6 RNF12 B3GNT1 GAL3ST1 MOCS2 1110020G09RIK HDDC2 BC048599 PDE6G DDX6 CYP4B1 RNF2 TMLHE DNMT1 CDC2A THNSL2 CYB5R1 NPEPL1 AGTPBP1 TSG101 THEDC1 PDE11A QARS LATS2 GLB1 MMP24 WARS USP19 ADCK1 CERKL HIF1AN FBXL11 PARG CAT LOXL2 MMP1A CT…
Biosynthetic process	9058	3.97e-07	3.6723e-06	71/417 17.0%	2782/29999 9.2%	CYB5R1 THEDC1 CAR5A QARS AGXT NR2E1 FEV ARHGAP22 WARS ST3GAL3 GTF2A1 HIF1AN PRIM2 FBXL11 MYC PTDSS2 MRPL4 EIF2S3X CCNK POLE PISD CCNC MBD2 PIGO PANK4 MED19 TARS TCFCP2 RPS18 MGAT3 EIF2S1 EIF2S2 EEF1G NPPB MDS1 EID3 ABTB1 NFYC RRM2B ELK3 CIC CALCOCO1 FOXQ1 CDC45L HEXIM1 B3GNT1 RNF12 FUT4 RNF10 GAL3ST1 ACSL6 CHD4 DMBX1 MOCS2 FADS2 ATP1A2 SOD2 RPL29 SALL4 UBTF ATXN7 RNF2 TMLHE ACAS2L SUPT16H DNMT1 G…
Nucleus	5634	4.4365e-07	3.7881e-06	95/417 22.7%	4147/29999 13.8%	AGTPBP1 TSG101 BTRC VBP1 MKI67IP 3300001G02RIK NR2E1 LATS2 FEV ARHGAP22 RHOX4D 1810034M08RIK HIF1AN GTF2A1 MGC67569 HMGB2L1 PSMC3IP PRIM2 FBXL11 PARG RHOB MYC SP100 CCKBR SNRPN UFD1L EXOSC7 DTX3L POLE GIF CCNC MBD2 KLHDC2 MED19 TCFCP2 USP28 EIF2S1 NPPB CPSF6 COMMD5 MDS1 EID3 XIAP FKBP4 RABGAP1L NFYC RRM2B ELK3 CIC SESN2 TTC3 CALCOCO1 MIP FOXQ1 CDC45L TRIM69 HEXIM1 CENPB AGT DNMT3L RNF12 FBXO5 RNF…
Response to stress	6950	5.4743e-06	4.3404e-05	38/417 9.1%	1243/29999 4.1%	MDS1 MMP9 FCNB CETN1 BDKRB1 C1S RRM2B ELK3 C1QC B2M ANXA8 CCL22 AGT ITGB6 FBXO6 PARG CAT EIF2B3 FN1 TRIP13 HSPA9 PTGER3 CCKBR DTX3L NF1 POLE GIF CHST4 2510027N19RIK SOD3 SOD2 USP28 EIF2S1 SUPT16H ABCC1 CDC2A H2-BF CLN8
Multicellular organismal development	7275	1.1204e-05	8.2909e-05	64/417 15.3%	2661/29999 8.8%	AGTPBP1 TSG101 MMP9 BTRC NR2E1 FEV ARHGAP22 WARS DSPP ERAF RHOB CAT MYC VANGL2 GIF FMN2 LRAT CLDN1 NPPB MOSPD3 WNT9A CLN8 MDS1 APH1A FKBP4 RRM2B ELK3 TRIM10 TTC3 PRSS8 MIP FOXQ1 DOCK2 HEXIM1 AGT DNMT3L B3GNT1 RNF10 HBA-X GAL3ST1 ACSL6 TDRD1 APBA1 FN1 DMBX1 PSAP NF1 ISL1 VAV1 FZD4 WNT2B SOD2 SHOX2 HBA-A2 TULP1 SALL4 PKP2 RNF2 RGS6 CDC2A BIK RBM15 GFRA2 RERE
Transport	6810	2.1866e-05	0.0001517	57/417 13.6%	2328/29999 7.7%	GRPEL1 TSG101 GLRA2 GRIK5 AGXT KCNK12 TIMM9 RHOB BC010801 CAT VPS16 VPS11 KCNG4 PTGER3 CCKBR GIF LMBRD1 WAS ELMO1 TOMM22 CLN8 KCNH5 SNAP29 FKBP4 ELK3 KCNA7 MIP BEST2 PFN3 BEST1 AGT SLC39A7 HBA-X SLC30A6 ACSL6 APBA1 HSPA9 SNX20 EIF4ENIF1 PSAP SLC6A15 FADS2 ATP1A2 SLCO1A6 KCTD4 VAV1 P2RX5 SLC16A3 KCNJ4 TULP1 PRICKLE1 GOSR2 ABCC1 SLC15A4 YKT6 ACCN5 SCN4A
Protein complex	43234	7.9687e-05	0.00051621	49/417 11.7%	1994/29999 6.6%	MMP9 GLRA2 GRIK5 VBP1 QARS B2M CUL2 GTF2A1 PSMC3IP TIMM9 PRIM2 VPS16 VPS11 KCNG4 EIF2B3 PSMD7 EXOSC7 STRN4 4932417H02RIK MBD2 MED19 TCFCP2 EIF2S1 EEF1G NEURL2 FKBP4 NFYC KCNA7 BEST2 BEST1 ITGB6 FBXO6 HBA-X DMBX1 PARD6A GPS1 NF1 ATP1A2 KCTD4 HBA-A2 RASSF5 SALL4 RNF2 RGS6 MEP1A DNMT1 YKT6 RERE SCN4A
Ion transport	6811	8.371e-05	0.00051621	24/417 5.7%	720/29999 2.4%	PTGER3 FKBP4 GLRA2 GRIK5 GIF ELK3 ATP1A2 SLCO1A6 KCTD4 KCNK12 KCNA7 SLC16A3 BEST2 P2RX5 KCNJ4 BEST1 SLC39A7 CAT KCNG4 CLN8 ACCN5 SLC30A6 SCN4A KCNH5
Ion channel activity	5216	0.00011918	0.00069624	15/417 3.5%	347/29999 1.1%	GLRA2 GRIK5 ELK3 KCTD4 KCNK12 KCNA7 P2RX5 BEST2 KCNJ4 BEST1 CAT KCNG4 ACCN5 SCN4A KCNH5
Extracellular region	5576	0.00012713	0.00070558	42/417 10.0%	1651/29999 5.5%	NXPH2 MMP9 FCNB C1S OTOS C1QC BPIL1 MMP24 B2M PRSS8 CCL22 ADCK1 COL17A1 DSPP AGT MMP1A QRFP LOXL2 KLK13 FN1 MATN3 NPB DSPG3 PSAP PRLPM FGF23 GIF BC048599 CD5L FIBCD1 NID2 SOD3 WNT2B DNASE2B TULP1 BC027127 TMPRSS11F LIPH PEBP1 NPPB WNT9A H2-BF
Peptidase activity	8233	0.00026563	0.001404	20/417 4.7%	591/29999 1.9%	NPEPL1 APH1A AGTPBP1 MMP9 BC048599 C1S MCPT9 MMP24 PRSS8 NCSTN USP19 USP28 TMPRSS11F MEP1A 1810047C23RIK MEP1B MMP1A USP15 PMPCB KLK13
Vacuole	5773	0.00030183	0.0015229	11/417 2.6%	222/29999 0.7%	NCSTN PSAP VPS16 CAT LMBRD1 ZNRF1 VPS11 CTBS TTC3 DNASE2B GLB1
Translation factor activity, nucleic acid binding	8135	0.00034548	0.0016673	7/417 1.6%	94/29999 0.3%	EIF4ENIF1 EIF2S3X EIF2S1 ABTB1 EIF2S2 EEF1G EIF2B3
DNA metabolic process	6259	0.00038356	0.0017739	15/417 3.5%	387/29999 1.2%	POLE RRM2B 2510027N19RIK DNASE2B USP28 CDC45L AGT PSMC3IP PRIM2 FBXO6 SUPT16H DNMT1 MYC TDRD1 TRIP13
Nucleobase, nucleoside, nucleotide and nucleic acid metabolic process	6139	0.00040876	0.0018149	59/417 14.1%	2717/29999 9.0%	PDE11A 3300001G02RIK NR2E1 FEV ARHGAP22 WARS GTF2A1 HIF1AN PSMC3IP PRIM2 FBXL11 MYC CCNK EXOSC7 POLE CCNC MBD2 DNASE2B PANK4 MED19 TARS TCFCP2 USP28 SFRS12IP1 CPSF6 NPPB MDS1 EID3 NFYC ELK3 RRM2B CIC CALCOCO1 FOXQ1 CDC45L HEXIM1 AGT NUDT7 RNF12 FBXO6 RNF10 CHD4 TDRD1 TRIP13 DMBX1 PAIP1 ATP1A2 SF3A2 2510027N19RIK SALL4 UBTF ATXN7 RNF2 SUPT16H DNMT1 GPT ABCC1 CUTL2 RERE
Lysosome	5764	0.00046532	0.0019866	10/417 2.3%	197/29999 0.6%	NCSTN PSAP VPS16 CAT LMBRD1 ZNRF1 VPS11 CTBS DNASE2B GLB1
Signal transducer activity	4871	0.00072122	0.0028829	59/417 14.1%	2780/29999 9.2%	OLFR1217 GPR123 GPR82 GLRA2 V1RC11 GRIK5 OLFR154 VMN2R24 NR2E1 VIPR2 CXCR7 OLFR228 CAT LOXL2 OLFR513 OLFR461 V1RH3 OLFR1109 OLFR1284 PTGER2 V1RI10 PTGER3 CCKBR V1RC7 TNFRSF17 OLFR623 V1RD13 MRGPRB8 SH2D2A CD163L1 TOMM22 WNT9A KCNH5 OLFR868 BDKRB1 ELK3 ITGB6 PLCH1 TRIP13 OLFR954 OLFR549 TAS2R104 OLFR715 CD5L FZD4 OLFR790 WNT2B GPR153 P2RX5 TULP1 OLFR606 OLFR905 OLFR685 RGS6 KLRE1 GOSR2 OLFR1022 GF…
Plasma membrane	5886	0.0007717	0.0028829	61/417 14.6%	2907/29999 9.6%	CLSTN2 GPR123 GPR82 GLRA2 GRIK5 OLFR154 V1RC11 VMN2R24 ZNRF1 VIPR2 B2M MMP24 HOMER3 CXCR7 RHOB CAT KCNG4 V1RH3 PTGER2 V1RI10 PTGER3 CCKBR VANGL2 ELMO1 SH2D2A TMPRSS11F CLDN1 CNTN1 NEURL2 SNAP29 BBS9 CYTH2 BDKRB1 KCNA7 PRSS8 MIP BEST2 COL17A1 BEST1 ITGB6 TM4SF10 APBA1 FN1 SNX20 PARD6A SLC6A15 ATP1A2 KCTD4 GPR153 SLC16A3 P2RX5 NCSTN TULP1 PKP2 RGS6 KLRE1 ABCC1 ACCN5 YKT6 GFRA2 SCN4A
Nucleic acid binding	3676	0.0007729	0.0028829	53/417 12.7%	2434/29999 8.1%	RBPMS2 QARS MKI67IP NR2E1 MKRN3 LARP2 FEV RHOX4D MGC67569 HMGB2L1 PSMC3IP PRIM2 FBXL11 MYC EIF2B3 EIF2S3X SP100 EXOSC7 POLE MBD2 TCFCP2 RPS18 SFRS12IP1 EIF2S1 EIF2S2 CPSF6 EEF1G MDS1 ABTB1 NFYC CETN1 ELK3 CIC FOXQ1 CENPB AGT RNF10 CHD4 TDRD1 DMBX1 EIF4ENIF1 PNO1 ISL1 SF3A2 DDX6 SOD2 SHOX2 SALL4 UBTF CDKN2AIP DNMT1 CUTL2 RERE
Transporter activity	5215	0.00077915	0.0028829	27/417 6.4%	992/29999 3.3%	GLRA2 GRIK5 ELK3 KCNA7 KCNK12 MIP BEST2 PFN3 BEST1 SLC39A7 CAT HBA-X KCNG4 SLC30A6 SLC6A15 ATP1A2 SLCO1A6 KCTD4 P2RX5 SLC16A3 KCNJ4 TOMM22 ABCC1 SLC15A4 ACCN5 SCN4A KCNH5
Peroxisome	5777	0.00084224	0.0030158	7/417 1.6%	109/29999 0.3%	DNM1L 0610009K11RIK NUDT7 CAT AGXT PEX10 ACSL6
Mitochondrion	5739	0.00089693	0.0031112	34/417 8.1%	1373/29999 4.5%	GRPEL1 CYB5R1 GFER CAR5A RRM2B AGXT ARL2BP AGXT2L2 ADCK1 LACE1 TIMM9 BC010801 CAT MYC SLC30A6 ACSL6 HSPA9 MRPL4 DNM1L 1110020G09RIK HDDC2 PSAP 0610009K11RIK IMMT 1810015H18RIK PISD SOD2 EFHA1 TMLHE ACAS2L PEBP1 TOMM22 BIK PMPCB
Translation	6412	0.0011888	0.0039988	11/417 2.6%	262/29999 0.8%	TARS WARS EIF2S3X MRPL4 RPS18 EIF2S1 ABTB1 EIF2S2 EEF1G QARS RPL29
Chromatin binding	3682	0.0017167	0.0056045	8/417 1.9%	158/29999 0.5%	ATXN7 CENPB RNF2 PARG MBD2 ISL1 CHD4 CALCOCO1
Mitochondrion organization	7005	0.0019184	0.0060839	6/417 1.4%	93/29999 0.3%	GRPEL1 TIMM9 RRM2B CLN8 MYC SOD2
Proteinaceous extracellular matrix	5578	0.0020092	0.006195	11/417 2.6%	280/29999 0.9%	MATN3 DSPP COL17A1 DSPG3 MMP9 NID2 WNT9A MMP1A WNT2B FN1 MMP24
Organelle organization	6996	0.0025661	0.0076983	26/417 6.2%	1025/29999 3.4%	GRPEL1 ABLIM3 CETN1 RRM2B LATS2 DOCK2 PFN3 TIMM9 FBXL11 FBXO5 MYC PEX10 CHD4 CCNK DTX3L NF1 WAS ELMO1 SOD2 FMN2 RNF2 DNMT1 CDC2A NEURL2 CLN8 RERE
Behavior	7610	0.0026441	0.0077235	15/417 3.5%	470/29999 1.5%	DMBX1 CCKBR NF1 GIF ATP1A2 MBD2 NR2E1 SOD2 CCL22 DOCK2 AGT ABCC1 QRFP CLN8 APBA1
Cell death	8219	0.0030469	0.008672	16/417 3.8%	525/29999 1.7%	MDS1 XIAP CCKBR PSAP 0610009K11RIK CD5L SOD2 ELMO1 RASSF5 TRIM69 RHOB AVEN TSTA3 MYC CLN8 BCL7C
Catabolic process	9056	0.0032007	0.0088818	22/417 5.2%	830/29999 2.7%	UFD1L BTRC PDE11A ATP1A2 CYP4B1 GLB1 UGT1A10 CUL2 ARIH1 USP19 USP28 PLCH1 NUDT7 RNF12 FBXO6 LIPH ABCC1 CAT USP15 MYC CLN8 CTBS
Receptor activity	4872	0.0034493	0.0093384	52/417 12.4%	2549/29999 8.4%	OLFR1217 GPR123 GPR82 GLRA2 V1RC11 OLFR154 GRIK5 VMN2R24 NR2E1 VIPR2 CXCR7 OLFR228 CAT LOXL2 OLFR513 OLFR461 V1RH3 OLFR1109 OLFR1284 PTGER2 PTGER3 V1RI10 CCKBR V1RC7 TNFRSF17 OLFR623 V1RD13 MRGPRB8 CD163L1 TOMM22 OLFR868 BDKRB1 ITGB6 TRIP13 OLFR954 OLFR549 TAS2R104 OLFR715 CD5L FZD4 OLFR790 GPR153 P2RX5 TULP1 OLFR606 OLFR905 KLRE1 OLFR685 GOSR2 OLFR1022 GFRA2 OLFR688
Death	16265	0.0037206	0.0097509	16/417 3.8%	536/29999 1.7%	MDS1 XIAP CCKBR PSAP 0610009K11RIK CD5L SOD2 ELMO1 RASSF5 TRIM69 RHOB AVEN TSTA3 MYC CLN8 BCL7C
Secondary metabolic activity	19748	0.0037885	0.0097509	4/417 0.9%	46/29999 0.1%	UGT1A10 LRAT RDH1 RDH16
Viral reproduction	16032	0.0038652	0.0097509	2/417 0.4%	7/29999 0.0%	TSG101 MMP9
Cell communication	7154	0.0042098	0.01033	16/417 3.8%	543/29999 1.8%	AGTPBP1 MMP9 NF1 GRIK5 ATP1A2 WNT2B P2RX5 MIP DSPP CLDN1 PEBP1 CAT CLN8 APBA1 GAL3ST1 SNX20
Cellular component organization	16043	0.0042807	0.01033	42/417 10.0%	1978/29999 6.5%	GRPEL1 MMP9 ABLIM3 FKBP4 GRIK5 CETN1 RRM2B NR2E1 LATS2 DOCK2 PFN3 GTF2A1 AGT TIMM9 B3GNT1 FBXL11 FBXO5 PEX10 MYC CHD4 FN1 PARD6A CCNK DTX3L NF1 VANGL2 MBD2 ISL1 WAS VAV1 SOD2 ELMO1 P2RX5 HBA-A2 FMN2 TULP1 RNF2 DNMT1 CDC2A NEURL2 CLN8 RERE
Signal transduction	7165	0.0045935	0.010849	57/417 13.6%	2892/29999 9.6%	OLFR1217 GPR82 V1RC11 GRIK5 OLFR154 PDE11A VMN2R24 VIPR2 ARHGAP22 CXCR7 OLFR228 RHOB OLFR513 OLFR461 V1RH3 OLFR1109 OLFR1284 PTGER2 PTGER3 V1RI10 CCKBR V1RC7 OLFR623 FIBCD1 MRGPRB8 ELMO1 SH2D2A PEBP1 KCNH5 FCNB OLFR868 BDKRB1 ELK3 CALCOCO1 PLCH1 NPB OLFR954 OLFR549 NF1 TAS2R104 OLFR715 PDE6G FZD4 OLFR790 WNT2B GPR153 TULP1 RASSF5 OLFR606 OLFR905 RGS6 KLRE1 OLFR685 CDC2A OLFR1022 GFRA2 OLFR688
Cell differntiation	30154	0.0047563	0.010999	37/417 8.8%	1697/29999 5.6%	MDS1 AGTPBP1 TSG101 BBS9 TRIM10 NR2E1 TTC3 FEV ARHGAP22 DOCK2 AGT ERAF NUDT7 B3GNT1 RHOB FBXO5 RNF10 HBA-X ACSL6 TDRD1 TRIP13 PSAP NF1 VANGL2 FGF23 GIF ISL1 VAV1 WNT2B SOD2 SHOX2 HBA-A2 TULP1 RGS6 PEBP1 NEURL2 CLN8
Enzyme regulator activity	30234	0.0051777	0.011729	18/417 4.3%	656/29999 2.1%	GRPEL1 NF1 RABGAP1L CYTH2 SERPINB3C WAS VAV1 ARL2BP ARHGAP22 DOCK2 EG433016 AGT DNMT3L RGS6 PEBP1 WNT9A EIF2B3 FN1
Chromosome	5694	0.0054158	0.012023	12/417 2.8%	365/29999 1.2%	SP100 CENPB MGC67569 RNF2 PRIM2 DNMT3L SUPT16H DNMT1 PARG MBD2 CHD4 CALCOCO1
Cytoskeleton organization	7010	0.0085067	0.018515	10/417 2.3%	294/29999 0.9%	FMN2 DOCK2 PFN3 ABLIM3 NF1 FBXO5 NEURL2 CLN8 WAS ELMO1
Anatomical structure morphogenesis	9653	0.0088172	0.018821	27/417 6.4%	1186/29999 3.9%	MDS1 AGTPBP1 BTRC ELK3 NR2E1 ARHGAP22 WARS FOXQ1 AGT B3GNT1 RHOB MYC FN1 VANGL2 NF1 ISL1 WNT2B SOD2 SHOX2 TULP1 SALL4 RNF2 NPPB CDC2A WNT9A NEURL2 RBM15
Protein transport	15031	0.0094535	0.019799	17/417 4.0%	645/29999 2.1%	EIF4ENIF1 SNAP29 GRPEL1 TSG101 MIP PRICKLE1 TIMM9 RHOB GOSR2 TOMM22 VPS16 SLC15A4 VPS11 YKT6 APBA1 HSPA9 SNX20
Oxygen binding	19825	0.0097576	0.020057	2/417 0.4%	11/29999 0.0%	HBA-X SOD2
Lipid metabolic process	6629	0.010176	0.020537	18/417 4.3%	703/29999 2.3%	CYB5R1 PSAP THEDC1 FADS2 PISD RDH1 PIGO UGT1A10 LRAT PLCH1 LIPH GPT CAT RDH16 CLN8 GAL3ST1 ACSL6 PTDSS2
Regulation of gene expression, epigenetic	40029	0.011506	0.022777	4/417 0.9%	63/29999 0.2%	UBTF RNF12 DNMT1 TDRD1
Transcription	6350	0.011696	0.022777	33/417 7.9%	1563/29999 5.2%	MDS1 EID3 NFYC ELK3 CIC NR2E1 CALCOCO1 FEV ARHGAP22 FOXQ1 GTF2A1 HIF1AN HEXIM1 PRIM2 RNF12 FBXL11 RNF10 MYC CHD4 DMBX1 CCNK CCNC MBD2 MED19 TCFCP2 SALL4 UBTF ATXN7 RNF2 SUPT16H DNMT1 CUTL2 RERE
Calcium ion binding	5509	0.012088	0.023133	13/417 3.1%	456/29999 1.5%	TNNC2 CLSTN2 CAPSL CETN1 NID2 ACTN3 C1S MMP24 ANXA8 EFHA1 AGT PLCH1 MMP1A
Cell cycle	7049	0.012624	0.023749	16/417 3.8%	613/29999 2.0%	PARD6A CCNK TSG101 CETN1 SESN2 LATS2 CDC25A FMN2 CDC45L RNF2 PSMC3IP FBXO5 CDC2A COMMD5 TDRD1 TRIP13
Hydrolase activity	16787	0.016186	0.029944	41/417 9.8%	2086/29999 6.9%	NPEPL1 APH1A AGTPBP1 THEDC1 MMP9 PDE11A CETN1 C1S GLB1 MMP24 PRSS8 USP19 PLCH1 NUDT7 PARG CAT MMP1A CTBS USP15 CHD4 KLK13 TRIP13 EIF2S3X DNM1L EXOSC7 BC048599 ATP1A2 MCPT9 PDE6G CDC25A DNASE2B DDX6 NCSTN USP28 TMPRSS11F MEP1A LIPH 1810047C23RIK MEP1B ABCC1 PMPCB
Endoplasmic reticulum	5783	0.01669	0.030139	20/417 4.7%	852/29999 2.8%	TMC6 CLSTN2 TRIM13 FADS2 UBE2J2 PIGO CYP4B1 IFRG15 NCSTN RNF133 LRAT PEBP1 GPT GOSR2 ORMDL3 CAT RDH16 CLN8 YKT6 ACSL6
Antioxidant activity	16209	0.016834	0.030139	3/417 0.7%	39/29999 0.1%	CAT SOD3 SOD2
Cellular homeostasis	19725	0.017465	0.030772	12/417 2.8%	428/29999 1.4%	BEST2 P2RX5 PTGER3 AGT NF1 CLDN1 GRIK5 FGF23 ATP1A2 SH3BGRL3 GAL3ST1 SOD2
Carbohydrate metabolic process	5975	0.019234	0.03336	12/417 2.8%	434/29999 1.4%	MGAT3 ST3GAL3 B3GNT1 FUT4 PARG GPT CHST4 CAR5A CTBS MYC PGM2L1 GLB1
Response to external stimulus	9605	0.023393	0.039949	10/417 2.3%	345/29999 1.1%	TULP1 DSPP DOCK2 CCL22 MDS1 MMP9 PARG ABCC1 MYC SOD2
Reproduction	3	0.024725	0.041583	15/417 3.5%	610/29999 2.0%	CCKBR TSG101 PSAP FKBP4 MMP9 GIF MBD2 FMN2 AGT PEBP1 FBXO5 BIK GAL3ST1 TDRD1 TRIP13
Cell proliferation	8283	0.02641	0.043754	8/417 1.9%	254/29999 0.8%	SH2D2A DOCK2 MDS1 AGT BTRC H2-BF ACSL6 RPL29
Cellular amino acid and derivative metabolic process	6519	0.027211	0.044418	9/417 2.1%	304/29999 1.0%	TARS UGT1A10 WARS LRAT TMLHE DNMT1 THNSL2 AGXT SOD2
Receptor binding	5102	0.029683	0.04775	17/417 4.0%	736/29999 2.4%	NXPH2 NPB FKBP4 PRLPM FCNB GIF FGF23 FIBCD1 WNT2B CCL22 ITGB1BP1 AGT ITGB6 PSMC3IP PEBP1 NPPB QRFP
Extracellular space	5615	0.031157	0.049406	14/417 3.3%	574/29999 1.9%	NPB MMP9 FCNB GIF FIBCD1 SOD3 B2M PRSS8 CCL22 AGT PEBP1 NPPB H2-BF KLK13
