# Supplementary material for: Mrp1 is involved in lipid presentation and iNKT cell activation by Streptococcus pneumoniae
Source: Nat Commun. 2018 Oct 15;9:4279. doi: 10.1038/s41467-018-06646-8 (PMC6189046; doi:10.1038/s41467-018-06646-8)
Supplement: Supplementary file 7 — Supplementary Data 4 [file 41467_2018_6646_MOESM7_ESM.xlsx]

## Sheet: Sheet1
Deconvolution screen: Data represents the normalized IL-2 values for the four different siRNAs used for identified genes.
Gene name	IL-2 Average (normalized values)
Abcc1	39.6741
Abcc1	41.8324
Abcc1	92.7846
Abcc1	132.395
Apba1	55.6919
Apba1	28.7981
Apba1	30.3851
Apba1	47.3974
B2m	29.13
B2m	47.6138
B2m	29.185
B2m	37.7203
Cd1d1	27.0925
Cd1d1	27.1659
Cd1d1	21.696
Cd1d1	50.3671
Cln8	31.4008
Cln8	26.9996
Cln8	49.1113
Cln8	30.639
Cxcr7	31.9298
Cxcr7	32.4376
Cxcr7	45.2814
Cxcr7	73.7622
Cyp4b1	38.1083
Cyp4b1	24.3335
Cyp4b1	29.2213
Cyp4b1	43.8426
Dock2	24.6085
Dock2	49.2383
Dock2	40.2031
Dock2	31.6758
Elmo1	25.3915
Elmo1	27.8036
Elmo1	55.7977
Elmo1	80.3851
Fkbp4	28.6923
Fkbp4	38.6373
Fkbp4	59.543
Fkbp4	27.1477
Fut4	70.1016
Fut4	57.3424
Fut4	26.5129
Fut4	36.9657
Fzd4	25.9839
Fzd4	66.2505
Fzd4	35.8231
Fzd4	76.4494
Gal3st1	30.4063
Gal3st1	44.9429
Gal3st1	35.273
Gal3st1	30.237
Gfra2	45.7681
Gfra2	25.201
Gfra2	31.0622
Gfra2	44.7736
Glb1	31.0622
Glb1	34.7228
Glb1	69.0013
Glb1	24.672
Gosr2	25.73
Gosr2	34.4901
Gosr2	85.273
Gosr2	31.2738
Gpt	39.5124
Gpt	32.158
Gpt	20.9551
Gpt	52.6295
Grpel1	29.2162
Grpel1	38.2027
Grpel1	33.2259
Grpel1	27.8662
Immt	37.3766
Immt	29.5386
Immt	61.3137
Immt	67.2376
Kcna7	40.4594
Kcna7	66.8346
Kcna7	31.0901
Kcna7	34.455
Mbd2	50.6548
Mbd2	27.5841
Mbd2	40.7415
Mbd2	37.8803
Mgat3	92.8672
Mgat3	67.298
Mgat3	134.515
Mgat3	41.7691
Mmp9	62.5025
Mmp9	39.1296
Mmp9	47.4511
Mmp9	38.1826
Neurl2	62.2204
Neurl2	34.193
Neurl2	61.9585
Neurl2	39.734
Nudt7	62.3615
Nudt7	39.0087
Nudt7	35.4221
Nudt7	37.7594
Pard6a	106.246
Pard6a	37.3766
Pard6a	120.633
Pard6a	23.0506
Pebp1	37.1348
Pebp1	26.2543
Pebp1	33.8303
Pebp1	75.6196
Pfn3	135.704
Pfn3	40.2176
Pfn3	25.5088
Pfn3	72.3957
Pigo	30.0222
Pigo	40.943
Pigo	79.4882
Pigo	36.8124
Pmpcb	29.6595
Pmpcb	40.4191
Pmpcb	38.8676
Pmpcb	51.9847
Psap	30.2841
Psap	37.2557
Psap	48.3175
Psap	33.6087
Rhob	47.1086
Rhob	32.8833
Rhob	58.2914
Rhob	27.1005
Scn4a	134.415
Scn4a	27.967
Scn4a	38.1423
Scn4a	57.163
Snap29	27.6248
Snap29	32.232
Snap29	48.8803
Snap29	49.3392
Snx20	64.7944
Snx20	29.8275
Snx20	38.3627
Snx20	24.4677
Sod2	30.0661
Sod2	32.4339
Sod2	70.301
Sod2	28.7628
Tmlhe	169.053
Tmlhe	93.9427
Tmlhe	35.3524
Tmlhe	39.152
Tnnc2	37.4266
Tnnc2	58.315
Tnnc2	31.3877
Tnnc2	34.3429
Tomm22	20.0808
Tomm22	42.2724
Tomm22	33.7555
Tomm22	35.2239
Trim13	75.4589
Trim13	34.9853
Trim13	46.4941
Trim13	39.3355
Tsg101	42.6211
Tsg101	18.3737
Tsg101	33.1865
Tsg101	23.6968
Tulp1	25.1652
Tulp1	19.5485
Tulp1	27.4596
Tulp1	76.1747
Vangl2	43.2819
Vangl2	29.6256
Vangl2	31.1307
Vangl2	32.0852
Vps11	98.0727
Vps11	24.3392
Vps11	57.489
Vps11	24.4677
Vps16	43.9611
Vps16	37.5734
Vps16	75.514
Vps16	99.174
Was	34.5631
Was	28.8363
Was	77.7533
Was	82.2504
Wnt2b	30.5066
Wnt2b	177.9
Wnt2b	94.5301
Wnt2b	35.8297
Ykt6	37.0228
Ykt6	26.2665
Ykt6	39.0786
Ykt6	37.812
